# Supplementary material for: Organophosphate Esters in Indoor Environment and Metabolites in Human Urine Collected from a Shanghai University
Source: Int J Environ Res Public Health. 2021 Aug 31;18(17):9212. doi: 10.3390/ijerph18179212 (PMC8431728; doi:10.3390/ijerph18179212)
Supplement: Supplementary file 1 [file ijerph-18-09212-s001.zip]

Archive with 1 entries (1 files):
- ijerph-1305991-supplementary.pdf
